# Supplementary material for: Diagnostic models for sepsis-associated encephalopathy: a comprehensive systematic review and meta-analysis
Source: Front Neurol. 2025 Jul 31;16:1645397. doi: 10.3389/fneur.2025.1645397 (PMC12350483; doi:10.3389/fneur.2025.1645397)
Supplement: Supplementary file 1 [file Data_Sheet_1.zip]

Archive with 5 entries (4 files):
- Supplementary Material/
- Supplementary Material/Scope statement .docx
- Supplementary Material/Search strategy.docx
- Supplementary Material/Supplementary_Figure 1.docx
- Supplementary Material/Supplementary_Figure 2.docx
